# Supplementary material for: Benchmarking Cost-Effective DNA Extraction Kits for Diverse Metagenomic Samples
Source: Int J Mol Sci. 2025 Nov 30;26(23):11616. doi: 10.3390/ijms262311616 (PMC12692181; doi:10.3390/ijms262311616)
Supplement: Supplementary file 1 [file ijms-26-11616-s001.zip]

Archive with 1 entries (1 files):
- ijms-3976803-supplementary.pdf
